# Supplementary material for: Yttria-Calcia-Co-Stabilized Tetragonal Zirconia Polycrystals Made by Powder Mixing
Source: Materials (Basel). 2026 Mar 19;19(6):1205. doi: 10.3390/ma19061205 (PMC13027816; doi:10.3390/ma19061205)
Supplement: Supplementary file 1 [file materials-19-01205-s001.zip]

Archive with 1 entries (1 files):
- materials-4162894-supplementary.pdf
